# Supplementary material for: A Proteomic Study Suggests Stress Granules as New Potential Actors in Radiation-Induced Bystander Effects
Source: Int J Mol Sci. 2021 Jul 26;22(15):7957. doi: 10.3390/ijms22157957 (PMC8347418; doi:10.3390/ijms22157957)
Supplement: Supplementary file 1 [file ijms-22-07957-s001.zip]

Archive with 1 entries (1 files):
- ijms-1291943-supplementary.pdf
